# Supplementary material for: Physical Mapping in a Triplicated Genome: Mapping the Downy Mildew Resistance Locus Pp523 in Brassica oleracea L
Source: G3 (Bethesda). 2011 Dec 1;1(7):593–601. doi: 10.1534/g3.111.001099 (PMC3276173; doi:10.1534/g3.111.001099)
Supplement: Supporting Information [file supp_1.7.593_FileS1.xls]

## Sheet: Folha 1
BAC mapping						Markers information
BAC	A. thaliana BLAST **		Method	Localization		BAC end Marker	Primers		Product Size (bp)	SSR motif
	BAC - TF	BAC - TR
Mapped in chromosome C8 close to the locus Pp523 (ordered by map position)						Mapped in chromosome C8 close to locus Pp523 (ordered by map position)
87O2*	At1g01190	NS	PCR	C8a		87O2_F	F	gcttatgctgtcttacgcc	378	-
11K10*	NS	NS	map F	C8a			R	tagacggatatcacgtgcc
68L8*	At1g25120	NS	map R	C8a		87O2_R	F	ctcaaggggcaactctg	362	(TAA)2
153J15	At1g01600	At1g01230	PCR	C8a			R	acatttgcgcaggtgta
122G24	At1g01600	NS	PCR	C8a		11K10_F	F	agctttaaatagacgtgcg	441	-
35G16	At1g01770	At1g01448	map R	C8a			R	atgcgtttcctcgcaa
181K21	At1g01610	Not Seq	PCR	C8a		11K10_R	F	ctttagtgtggcctcta	627	-
105A5	TRP	At1g01380	PCR	C8a			R	cgtttttgtcacggcat
35H15	At1g01770	At1g01448	PCR	C8a		68L8_F	F	GGTTAGTGTGTGAGGGCTG	555	-
46P13	At1g01770	NS	PCR	C8a			R	CATAGCCAGGCATCAGGC
6P17	At1g01770	NS	PCR	C8a		68L8_R	F	GTGTCACGTACACTGATC	305	-
161N21	Not Seq	Not Seq	PCR	C8a			R	AGGGATTAGCGATCGAAG
35 E 22	Not Seq	TRP	PCR	C8a		122G24_F	F	AAGCTTCGGCTCAAACTG	321	-
47P19	TRP	TRP	PCR	C8a			R	AACGTTGCGGCAAGCCAT
191C7	Not Seq	Not Seq	PCR	C8a		122G24_R	F	GTTGGCACAAGTATGCTG	488	-
1P13*	Not Seq	Not Seq	PCR	C8a			R	GTGTAGTCAATCCAGCGG
53G16*	NS	At1g02100	PCR	C8a		35G16_R	F	tttcgagctgaccaga	386	-
88O13*	At1g01820	TRP	PCR	C8a			R	attggcaaccgagctt
64F16*	Not Seq	Not Seq	PCR	C8a		181K21_F	F	cgtaagttggatggtcc	318	-
19M21	At2g48090	At1g02070	map R	C8a			R	gaaaggaagccaaaggt
117M5	At2g48140	At1g01950	map F	C8a		46P13_F	F	GAATAGATCCATGTCCTCC	367	-
65H5	At1g01950	At1g02205	PCR	C8a			R	GCCTACATTACACCAGATG
65L14	At1g02010	NS	map F	C8a		46P13_R	F	GTACTTTACAGCGTACACGC	473	-
98F7	FAMIL	At1g01960	PCR	C8a			R	GAATGTGCTTCCTGGATCAC
96L11	NS	At1g02580	map R	C8a		6P17_F	F	gctttagcacgttga	765	-
104H17	At1g02660	FAMIL	PCR	C8a			R	gttgcatcggtaggtc
97K22	At1g02750	NS	PCR	C8a		47P19_F	F	aacgactgaatttgggcc	292	(TAA)3
53O21	At1g02660	NS	PCR	C8a			R	gtgcgatcaaaccagca
6D7	NS	At1g02270	map F	C8a		47P19_R	F	cctcataacttttggaccgtg	606	-
92O1	NS	At1g02990	PCR	C8a			R	cccgaaaaaatgccacc
68M7	At1g03010	NS	PCR	C8a		53G16_R	F	GTAATGGGCTAACAAGTTG	301	-
97P4	NS	NS	PCR	C8a			R	ACTACAGCGCTGACCTG
97K11	At4g33910	FAMIL	PCR	C8a		88O13_F	F	CAAGCTCGACTAAGGATG	350	(AAAGC)4
10C19	At1g03080	At1g03010	map R	C8a			R	CCTCGGAAAGGGTATATG
7L14	At1g03140	NS	map F	C8a		88O13_R	F	GGATTTGCTTGCCAATG	330	-
111P15	NS	At1g03475	PCR	C8a			R	CTCAGGAGACATCAAAAC
13N3	NS	At1g03890	map R	C8a		19M21_F	F	cctcgctaaatgtgcgag	427	Irregular repetition of "T" and "C"
40J10	At1g04210	NS	PCR	C8a			R	tgcttcggtgaaggttt
112O12	At1g04470	At1g04210 (LRR )	PCR	C8a		19M21_R	F	agaagatccgccgtgtttagc	258	(AT)12
69I2	At1g04440	At1g04750	map R	C8a			R	tccgacaaactattccgctg
167K22	At1g04860	At1g04440	map F	C8a		117M5_F	F	aattcctggtgtggctgt	210	Irregular repetition of "A" and "T"
162C6	RLPF	At1g04470	map F	C8a			R	tttagccccggatgtgag
91K18	At1g04470	RGFP	map R	C8a		65H5_F	F	ttaccgctagtgaactcg	776	-
1 E 21	At1g04540	At5g03380	map R	C8a			R	gcatcatctgattcgagc
183P3	At1g04750	NS	PCR	C8a		65H5_R	F	tacatacctcacaggagtg	600	(A)8
162K16	At1g04480	RLPF	PCR	C8a			R	ctcacaaaggtggcatac
39 E 3	Not Seq	At1g04160	PCR	C8a		65L14_F	F	atccagtgtggcttgagctt	265	Irregular repetition of "A" and "T"
107D22	At1g04560	At3g03260	map R	C8a			R	gaaaatcgctctgtggagca
33N5	At1g04540	At1g05136	map R	C8a		98F7_R	F	cctctggtgaatctcccacc	236	-
159G23	At1g04550	NS	map R	C8a			R	tgtccagtggaacttcggatgc
171O18	At1g04560	NS	PCR	C8a		96L11_F	F	aacctgtcattttggaacgccaa	268	(T)12 … (CT)3
49K12	At1g05370	At1g05180	map R	C8a			R	tgatcaagaagaagggag
83K19	At1g05180	At1g05470	map F	C8a		96L11_R	F	accaatctgcatctttgg	86	(CTT)2CAT(CTT)2(CGT)2
85O24	At1g05180	NS	PCR	C8a			R	ggcagaggaattgagc
111O21	At1g05470	At1g05230	map R	C8a		104H17_F	F	aagcggttaggagtgtga	191	-
15N10	At1g05310	At1g05510	PCR	C8a			R	gctaaacctctgcaacga
9O6	At1g05440	At1g05590	PCR	C8a		104H17_R	F	accaaacctgatcactcg	148	(CAA)3
2M20	At1g05230	At1g05510	PCR	C8a			R	gaattgcctcgtaagtcc
101N4	At1g05200	NS	PCR	C8a		97K22_F	F	aatcccggaagcatttggtgc	153	Irregular repetition of "T" and "C"
63 E 7	At1g05230	NS	PCR	C8a			R	ccgtctcggtggcggattca
115C6	At2g32300	At2g32010/At1g05470	PCR	C8a		53O21_F	F	atacagagggaccacgacat	132	Irregular repetition of "G" and "A"
23K23	NS	At1g05950	PCR	C8a			R	cctagtcaccagtacaggccac
24H17	TRP	At1g05950	PCR	C8a		53O21_R	F	ggttttggacaggggttgactt	311	(TTAA)3
178D13	NS	At1g06130	map F	C8a			R	atttgtccgatccggaggtt
121A8	NS	At1g05630	map R	C8a		6D7_F	F	cttgtaagttcagcatccac	472	-
28N8	NS	At1g70920	PCR	C8a			R	tcgggtcaattgctcgtttc
117B1	At1g06490	NS	PCR	C8a		6D7_R	F	gctgagcaacacggtctcca	246	-
114F8	NS	At1g06590	PCR	C8a			R	cttaagaggcttgacatgcgtcag
11A22	At1g06680	NS	PCR	C8a		92O1_R	F	cttcaaaagctggttctacttc	298	Irregular repetition of "T" and "C"
38 E 20	At1g06490	NS	PCR	C8a			R	tcatgagtcccaatcagt
84 E 23	At1g07110	NS	PCR	C8a		68M7_F	F	ggagatatcgctccactt	140	(CAAA)2
88A18	NS	At1g06780	map R	C8a			R	gtcaccagtttcctcaacgt
82H2	At1g06740	NS	PCR	C8a		97P4_F	F	gtcgattttgtgaattgcatgtc	590	-
6K18	At1g07110	At1g07080	map R	C8a			R	aacctctgcgttgaccag
51P12	At1g06930	NS	map F	C8a		97K11_F	F	TATCGTAATATGCGCTTCAG	624	-
76C8	At1g07510	At1g07200	PCR	C8a			R	TGAGGTCAGTTTACAATACATC
18P4	NS	At1g07200	PCR	C8a		97K11_R	F	GACGGAACTGGTATTTAGAATG	521	Irregular repetition of "A" and "T"
27D24	At1g07485	At1g07250	PCR	C8a			R	AAGCACAAAGCACATCAG
120I20	NS	At1g07570	PCR	C8a		10C19_F	F	gatggaagcaagtcgtca	206	Irregular repetition of "G" and "A"
37G4	At1g07560	At3g13445	PCR	C8a			R	agaagagtcctcgttttgc
172M11	NS	Transcription Factor	PCR	C8a		10C19_R	F	cgttggagggtttgatttgtg	161	(T)17
31N6	NS	At1g07450	map F TR	C8a			R	acacccgtgcatctagtctaag
90D17*	Not Seq	At1g07390	map R	C8a		7L14_F	F	ctagtcgttgtgcatctg	537	(GCAAAA)2 … (CTTCCT)2
Mapped in chromosome 8 far from locus Pp523 (ordered by map position)							R	tctctgagctgaagaagc
63O14	At1g04300	At1g04510	map F	C8b		7L14_R	F	GGATATGGCCTTGGGAT	205	-
84D2*	NS	At1g04270	PCR	C8b			R	AGCAGAACTGATGTAAAGCT
47L11	NS	At1g21060	map F	C8b		111P15_F	F	CATCTACGCCTATGAGAAGA	472	-
129M11	Not Seq	Not Seq	PCR	C8b			R	TCCAAAGGAACTGATGGT
20N12	NS	At1g21060	PCR	C8b		111P15_R	F	TCCAGGAACATCTGCAC	499	-
12 E 22	At1g07450	At1g07120	PCR	C8b			R	CCATGATTAGAGGTGCTCA
87O21	At1g07480	TRP	PCR	C8b		13N3_F	F	agctgaagtgcgtgactt	720	-
63M20*	At1g07460	Not Seq	map F	C8b			R	agttgcatctgcagggtt
76N24	TRP	NS	map R	C8b		13N3_R	F	agcaccgtgtgtgcgtttgc	280	(A)10 … (A)8CT(A)6
20L6	NS	NS	PCR	C8b			R	cagcgtaagtgtttggttaggtcc
Mapped in chromosome C5 (ordered by map position)						40J10_F	F	aaggttgtccttggtctg	485	-
150N21	Not Seq	Not Seq	PCR	C5			R	ccgaatctgacttggaca
185F19	NS	At1g01460	map R	C5		40J10_R	F	gtgagtgtcagcatgagt	303	(TTA)2(T)4(TTA)2
120k18	At1g01410	NS	PCR	C5			R	aagtgtccacacgcacat
74L5	NS	NS	PCR	C5		112O12_F	F	ctgttgttagcaaagccat	308	-
151G12	NS	TRP	map R	C5			R	tgatcagacggattcagt
147J13	Not Seq	NS	PCR	C5		112O12_R	F	aagtcttccgagcaatgc	104	(CT)2A(CT)2
151I6	Not Seq	At1g01970	map R	C5			R	ctgatccacttgcacaag
181P7	At1g02570	At1g02860	map F	C5		69I2_F	F	TTCAGCAGGGCAAGGCAC	331	-
35I20*	RLPF	At1g04560	map R	C5			R	GGCACAGTCGCACGAAAC
142 E 19	NS	At1g05020	map R	C5		69I2_R	F	TGGAGAACATCGAGAAGG	265	-
32P20	At1g04840	RGFP	map F	C5			R	CTGCAAGAGAGTCTAACC
111I21	At1g04650	At1g04910	map R	C5		167K22_F	F	agtcttcccgggtga	284	(CTT)4
18G3	At1g05020	At1g04840	PCR	C5			R	cttctcaccgttaggga
149J21	Not Seq	Not Seq	PCR	C5		167K22_R	F	tgcatgtgcgaggctt	301	-
19M3	At1g05030	At1g05230	map F	C5			R	cggtaactaggcgctt
89C6	At1g05577	At1g05690	PCR	C5		162C6_F	F	tccgttttggttgaagga	475	-
16F14	At1g05577	NS	map F	C5			R	tagtgactcgagccttgt
54F20	At1g06510	At1g06270	map R	C5		162C6_R	F	cgtatagagcctcacgat	791	-
90L6	At1g06510	At1g06780	map F	C5			R	ctcgtcctagacgaccgtt
13D22	TRP	NS	map F	C5		91K18_F	F	aagcttcccgaacgg	512	-
58L23	NS	At1g07420	PCR	C5			R	caagtcaacaacagcaaggt
159P2	Not Seq	Not Seq	PCR	C5		91K18_R	F	taaccgtctgagtggtcg	839	-
62B20	NS	At1g07230	map R	C5			R	ttggaccatggaactggt
52A2	At1g07570	At1g07260	PCR	C5		1E21_F	F	tgtggaggacggagctgcca	288	(GGC)2(GGT)3(GCT)3
40G18	At1g07230	TRP	PCR	C5			R	atgtgcggtgcacgcgacca
Bin mapped in chromosome C8 far from locus Pp523						1E21_R	F	gttcttacgcaaccgttcga	236	(TAA)3
60H5*	NS	NS	PCR	C8b			R	ttcgtgatgcagagtacg
172B13	At1g03330	TRP	map F	C8b		183P3_F	F	AGAGCGAAGGTTCTCGG	308	-
106 E 20	At1g03540	FAMIL	map R	C8b			R	CTGATGAGATTAGCAAGC
82I2	At1g03590	At5g23520	PCR	C8b		183P3_R	F	CTTTGTGAAACGGATAGAG	329	-
59H17	At1g03590	FAMIL	PCR	C8b			R	TTCGATTTTCTTCGCCAG
70M14	At1g03790	NS	PCR	C8b		162K16_F	F	ggtattgatgggttccac	719	-
115P7	At1g03860	NS	PCR	C8b			R	gacagctggcagacttct
81M16	TRP	AT1g03860	PCR	C8b		162K16_R	F	taactgcagcatcagcga	719	-
100B24	At1g04945	At1g05200	map R	C8b			R	catgtggtagacttccggt
106H20	TRP	At1g05180	map R	C8b		39E3_R	F	gctactttctcaggaagccgaa	216	(TA)3C(TA)2C(AT)2
107I13	Not Seq	At1g05260	map R	C8b			R	atgcagcaacaggtttgcca
44M1	At1g05260	RLPF	PCR	C8b		107D22_F	F	accgctcttgccatggggta	164	Irregular repetition of "A" and "T"
68L7	At1g05280	TRP	map F	C8b			R	caatatgttctcttaaatgaacc
48O4	At1g05550	At5g26270	PCR	C8b		107D22_R	F	cggccatttttaggtgggaa	167	Irregular repetition of "A" and "T"
89N22	NS	At1g05550	map F	C8b			R	atgtgcaagtagtatacgttg
16K14	TRP	At1g05550	PCR	C8b		33N5_F	F	ttacgacggttcggttgt	191	(CGG)3(TGG)2(TGC)3
31F24	NS	At1g05620	map F	C8b			R	tcgactcatcagcagca
54D19	NS	At1g05620	map R	C8b		33N5_R	F	tttgtcggcatcgtgga	344	-
76A16	NS	At1g05630	PCR	C8b			R	gacacttgacagttgacc
119G4	At2g33420/At1g04470	At1g05640	PCR	C8b		159G23_F	F	cctcagaagctagtggac	214	-
61J21	At1g05640	NS	map R	C8b			R	gagcaacttgccaaacca
111C6	At1g05860	At1g05650	map R	C8b		159G23_R	F	tgacgactgagttaacccctg	292	(TAA)3
62L21	At1g53140	At1g05680	map F	C8b			R	cgaataaggctgcgaacacaa
Bin mapped in chromosome C5						49K12_F	F	cagcctttatcagtatatgatg	116	-
117 E 6	At1g01900	NS	map R	C5			R	agctttggacctctgaa
65K12	At1g02400	At1g02730	map F	C5		49K12_R	F	attcttgacagttgaccctaa	286	(A)3C(A)5C(A)3
37L6	At1g02520	NS	map F	C5			R	taagccatcattggtgtaatat
24N7	NS	At1g02520	PCR	C5		83K19_F	F	aacccaatcgtgtacctg	276	-
35O6	NS	At1g02640	map F	C5			R	caaagtcgagcttggtga
4A19	At1g03010	NS	PCR	C5		83K19_R	F	tcacttggagcagaatcc	647	-
73L8	At1g03070	At1g03520	map F	C5			R	tctgaggtcttaacgcga
25B24	NS	At1g03010	PCR	C5		85o24_F	F	ctagctcaccccaaatcc	221	(TCTTCCT)2
9P24	At1g03100	NS	PCR	C5			R	gttaaccggaggcaaaca
67O9	NS	At1g03100	PCR	C5		85O24_R	F	gcatagaggttatgggtttgaca	123	-
69G12	NS	At1g03190	PCR	C5			R	gaaagtccaccttgacctt
35F15	At1g03190	NS	PCR	C5		111O21_F	F	ggaatgtacctggacagtc	622	-
34 E 24	At2g42470	At1g03270	map R	C5			R	tctgaggtcttaacgcga
34F23	At2g42470	At1g03270	PCR	C5		111O21_R	F	atcagactgaactggcg	365	Irregular repetition of "T" and "A"
52 E 13	At1g03310	At1g03010	map F	C5			R	ctacttcatttgggatcctg
19O1	At1g03310	FAMIL	map F	C5		15N10_F	F	CATGTACAACTCATTTCGCA	522	-
33K11	At1g09520	At1g03350	PCR	C5			R	TTCGTCAACTGCACAATAG
90D3	At1g03360	At1g03630	PCR	C5		15N10_R	F	catcccaactcgtaccaagttcc	264	(T)13
107H3	At1g03380	NS	map F	C5			R	gagagagtttaccaacagaagcag
55O1	At1g03475	TRP	PCR	C5		9O6_F	F	ttgcagaaccgatgtgc	203	-
109B9	At5g58380	At1g03710	PCR	C5			R	tatcaggccgagtcact
3N11	At1g03710	At1g04120	PCR	C5		9O6_R	F	agtgacactcaccagga	610	-
56D14	At1g03770	At1g03380	PCR	C5			R	ttcagctccgttacacg
26 E 23	At1g03780	TRP	PCR	C5		115C6_F	F	ttaccaactctgctcacc	235	(A)4T(A)6(GAGAA)2
87A20	At1g04000	At1g03780	map R	C5			R	tagctactgctagaccga
67H7	At1g04120	NS	PCR	C5		115C6_R	F	tcgagtgatatggcttggggatctg	248	-
44K3	At1g05370	At1g05290	map F	C5			R	tgcgacgtttctccttgggatgcaa
110B8	NS	At1g05420	map R	C5		23K23_F	F	cggattaacggaaactgc	360	Irregular repetition of "T" and "C"
48A3	At1g05510	At1g05575	map R	C5			R	aatgctagtcctggtcaa
19O6	At1g05760	At1g05577	map R	C5		23K23_R	F	aaggagtctcagtttgcccac	275	-
49J8	NS	At1g05760	PCR	C5			R	accgggtgtactcagcttcgcta
47 E 4	At1g05760	At1g05580	map R	C5		24H17_F	F	cctaatcctatttgcgttgaga	313	(GA)5T(GA)2
120G3	At1g05785	At1g05960	PCR	C5			R	tgatcgatgaagagcctcc
48G24	At1g05805	At1g06150	PCR	C5		24H17_R	F	acaagaggccgaagccctctgaa	444	-
98F12	At1g05890	At1g05785	map F	C5			R	ctggtacgagatcgttggctg
114K2	At1g06160	At1g05805	map R	C5		178D13_F	F	AAGCTTGGCACCAGAAGTTAG	155	-
88A15	At1g07260	At1g07010	map R	C5			R	agtggcgagtgtcgagc
75C12	At1g07000	At1g07270	map R	C5		178D13_R	F	GCTTGTTGTTCGTATCTTTG	219	-
Bin mapped in other chromosomes							R	CACCAGTTCAATTTGCAATG
64M7	At1g03440 (LRR)	NS	map F	C2		121A8_F	F	gtttgaacatggtagcaacagc	275	(TA)7
33J17	TRP	At1g03440 (LRR)	PCR	C2			R	cgttcacatggaccaaca
106I8	At1g03080	NS	map R	C6		121A8_R	F	cacaaacagttcaaccacca	296	(T)13
							R	atgctctcccagtgtgtg
						117B1_F	F	gctgaactttttcgcagg	337	-
							R	tgcagaatccaactggact
* BAC from BoCig library						117B1_R	F	aactgttgcgacgactaac	250	(TC)9(AC)4
** TRP - Transposable element like sequence; NS - Not significant similarity (E. values ≥ 0.001); Not Seq - Not sequenced; PCR - Anchored by PCR; map F and map R - Mapped via Forward or Reverse BAC-end, respectively; C8a - Chromosome C8 (Pp523 region); C8b - Chromosome C8 (second mapping region); C5 - Chromosome C5							R	ctaaaatcacagagacaagctga
						38E20_F	F	ttgtcaagccaacgaggtt	328	Irregular repetition of "A" and "T"
							R	gctccagaaatcccacca
						38E20_R	F	gaccactcattgcatggtaca	161	Irregular repetition of "T" and "C"
							R	tcaatgagcagtttttcaccca
						84E23_F	F	tccgagtgttcatcaacg	326	(T)3C(T)8CA(T)3
							R	acaagagacgactgtgc
						84E23_R	F	acgatacctctcacgtc	356	Irregular repetition of "T" and "C"
							R	acaagaggagctaccgt
						88A18_F	F	aaagtcggtcgagaagagt	253	(T)11
							R	gtgagaggaattcgggtttag
						88A18_R	F	cctacttgcaacagtgca	268	(T)17
							R	gtcattacacagtgccaaac
						82H2_F	F	GCAACGATTAAATCCGACA	706	-
							R	ATAGTAAGCTGCTTCCGTA
						82H2_R	F	GCCAGAGTAAACATGGGTTA	500	-
							R	AGTTAGTCATCATGGTCTCG
						6K18_F	F	gatcttgctgctagttgg	242	(T)12
							R	gctcaagatcaagctcca
						6K18_R	F	atgagacgggccttatcg	250	(CAT)2CGT(CAT)3
							R	agcgacactttcggagaag
						51P12_F	F	cctaccaaggatgggctctga	336	(A)9 … (A)8
							R	atttggggccatgcaatc
						51P12_R	F	tctcgaaacgacgtctgc	266	-
							R	tatcataggccaccaacagc
						172M11_F	F	cagtaagaactcaccggag	478	-
							R	aatggttgcgacttgg
						172M11_R	F	cgatagctttgcaagcac	564	-
							R	gcttagcaatccaagggaac
						31N6_F	F	tgaatccgtccaagt	413	-
							R	agaagacccgttcgtt
						31N6_R	F	cccaattggctcatcc	720	-
							R	gatcatagaggtcgttctc
						90D17_R	F	gtcctgttcatggcttgc	818	-
							R	ccaacttcactgagctgac
						Mapped in chromosome C8 far from locus Pp523 (ordered by map position)
						63O14_F	F	GCGATCTCTACAACTGTACC	518	(GA)11
							R	GTGGAGCTGTTTCGTGCG
						63O14_R	F	CAGATTGGAACGCCCCG	222	-
							R	GCTTTCGGTACCTTGTAGG
						84D2_F	F	ctcatcaagtagtggcacaa	542	(CA)4
							R	ccaacctgaccaggtga
						84D2_R	F	agatcctggccacat	584	-
							R	gatgtttgagttgctgg
						47L11_F	F	GAGGATTGGTTTCGCCG	319	-
							R	CCTCATCAGACGGGACG
						47L11_R	F	GCCTCTCTTTACTGGTGG	326	-
							R	CAGTGTGTGGAGAGAATG
						12E22_F	F	ACGAGAGGCCCAGTTGTG	172	-
							R	TCGAAGACTCCACCGGCT
						12E22_R	F	AGCTCCTTCACCAGACG	263	-
							R	AAGGGTCACACATGAGC
						63M20_F	F	aagcttatgaacttttaa	320	-
							R	tcagatactccttcgga
						76N24_F	F	caagtcgacgagaagagc	733	-
							R	tccgtcccgtaaggt
						76N24_R	F	gttgaatggcaaagctcc	582	-
							R	aactagccgccttggta
						20L6_F	F	AAGCTTTGTGGCACACCA	137	(CT)5C(CT)4
							R	TCATGGAGTGGATTGCCA
						Mapped in chromosome C5 (ordered by map position)
						185F19_F	F	gttagtttaggatgaaaatatgc	337	-
							R	ttcaaagaggtttggagcct
						185F19_R	F	acctgttggaggtgtt	386	(CTTT)2
							R	gggaatatggtgagcat
						74L5_F	F	AAGCTTCTTCGACCATC	316	-
							R	AATGGCGATTCTACGGT
						74L5_R	F	TAGCTATTAAATGGGCCTG	147	-
							R	TATTCAAAAACGGCTCCGA
						151G12_F	F	aagcttcttcgacca	355	-
							R	ggtttggagcctttg
						151G12_R	F	tgctttgcggatgatg	764	-
							R	gattaaggcctcggtt
						151I6_R	F	GGATTCCAGTTAAGATGTC	526	-
							R	GGCCATAATCATGGAACC
						181P7_F	F	CCTCGTCTCTAAGCCTCC	421	-
							R	CAAGCCGATGTCGGAGTC
						181P7_R	F	CTTACCATTCTCGTTAAAC	388	(CA)4
							R	CATCTAAAACTTATAACCTCTC
						35I20_F	F	gcaataaccgtctcagtg	716	-
							R	cttgcattgggagca
						35I20_R	F	catcaacggccaaact	285	-
							R	gtaacagcccatgca
						142E19_F	F	TCGATTGGAGCTGACACG	263	-
							R	GTATCCGTCTTGTGCATC
						142E19_R	F	GCTAGCCACTCCTTTGG	458	(AG)4(AAAC)3
							R	CGGCATTGTTGTGGACG
						32P20_F	F	GCTGACCGTCCACTTCG	424	-
							R	GCGGTCCTAACTGCATG
						32P20_R	F	CTTATCGTCGCCTCTGAC	476	-
							R	GAGAGAGACTAAGAGCGG
						111I21_F	F	GTGAAGGAGTGGTCGAG	370	(GAT)5
							R	CATCTCAGAAACTGATAAGC
						111I21_R	F	GCAGCTCCTACGAAGG	342	-
							R	CGTTCACACTAGTAGCC
						18G3_F	F	attctacgcgccaatagc	292	(AG)4(AAAC)3(A)8
							R	tgatgctcgtgtggtctt
						19M3_F	F	atcttaggcgacaag	389	-
							R	tatgcttcgtcctgt
						19M3_R	F	tgtctggtacaggagctg	333	(CTA)2GT(CTA)3
							R	cattcacccggagga
						16F14_F	F	gttaggcttacgagcatag	247	Irregular repetition of "T" and "A"
							R	tagctgttaatgccgca
						54F20_F	F	agaacctatacctgtcgc	627	-
							R	gctttaactggcagcatc
						54F20_R	F	tgttggctctcaacgct	403	-
							R	ttacagcgcactcttcg
						90L6_F	F	acaaagatgctgcttgc	336	-
							R	cacttcaccgaagatgc
						90L6_R	F	gcactgttgcaagtagg	756	-
							R	acttctcagacgcatgg
						13D22_F	F	gtagtcttgcaggtgct	544	-
							R	acttgtccgagcgtaa
						13D22_R	F	cgtcagaacacgacca	276	-
							R	cggtttatgctgcga
						62B20_F	F	CCAGAGCATTGAGAGACG	164	-
							R	GACCAATCGCTCATGGAG
						62B20_R	F	CAAGAGAGATGCGTGGGCTG	546	-
							R	GCTCCCCATGGCCTTAGTGA
						Bin mapped in chromosome C8 far from locus Pp523
						60H5_F	F	cggttacaacatgggcat	479	(TTA)3
							R	ggaattttcggctttggg
						60H5_R	F	gcttgaccacatgca	511	-
							R	tgatcgtcggcatgga
						172B13_F	F	GCCAAGCGTTTCCTGATC	594	-
							R	GTTATGGGCTTACGGGTC
						106E20_F	F	GAGGAATCGAAATCCAGATAG	456	(AG)4 … (AAT)3
							R	AGAAGAGGCTGAAACGT
						106E20_R	F	CCAATTTGCGATAAGAGTCTG	642	-
							R	TCTATCCATACACGCCTTG
						82I2_F	F	CAAGGTGACCGTTAGGA	461	(AC)5 … (GAA)2GA(GAA)2(GA)2
							R	TTGGTACATAAGGAGGAGTC
						82I2_R	F	CTTTGACGGGTATTTGCA	566	-
							R	CGTACGGTTGTGTTTACC
						70M14_F	F	acaatcagtccagtcgtg	188	(TTG)2T(CTT)2(T)3(CTT)2
							R	tcagcaacaagatcgcca
						70M14_R	F	tgccattttatgatcagttgt	383	Irregular repetition of "A" and "T"
							R	taagacatcgagagcgtc
						115P7_F	F	ggtttgagaggccaatca	173	(T)12
							R	tcacaatcaggaacagca
						115P7_R	F	gaacaccgtatcatggtctg	522	-
							R	ctgtaatgctcagtacctgg
						81M16_R	F	aagcttcgccgacggaa	654	-
							R	cacaagaaacagagaacgcacc
						100B24_F	F	aaggaacctttgcaccctgcaa	150	(CAA)2
							R	agctcaagcctttttgtgacgtgg
						100B24_R	F	tgatcacctccacgatggct	227	(AT)4
							R	agcaagccaaactgttgcat
						106H20_R	F	ccatcaacgatggtgatgct	260	(GA)14(TC)6
							R	accaagtacgatcggcagct
						107I13_R	F	tggcgattgcagttacagggacag	243	Irregular repetition of "T" and "C"
							R	agtgaggtcagaggacaatgtgc
						44M1_F	F	atcatcagtggcgattgcag	251	(CTTT)3
							R	agtgaggtcagaggacaatgtgc
						44M1_R	F	ctcaacttggtccggacgagg	246	(TA)10
							R	acaagtcaagtcaagccgagca
						68L7_F	F	GCAGAATCATGTATATAGTTAGGG	310	Irregular repetition of "A" and "T"
							R	ctggggctacgctgttcagg
						48O4_F	F	ttgacagatccacaagtgctt	295	-
							R	aatcacggtggggtttgat
						48O4_R	F	aggagctaagatgaccct	201	(CCA)5
							R	ctccatctaggatggcga
						89N22_F	F	gcataccatgaactaaccaacggt	255	(A)13
							R	ggctgataaaactctggagattgc
						16K14_F	F	agcagtgatttgtgttgct	234	-
							R	cagactgtgtcaacgcat
						16K14_R	F	atgaaaacactgagcacc	247	(A)7(GA)2(GT)3
							R	tagagccatgagcgtact
						31F24_F	F	gaagtccaaaagatatggtg	225	-
							R	gccatggccatccaa
						31F24_R	F	cagcctgcatatcaaggt	186	-
							R	cacctgagttcttagttg
						54D19_R	F	agcagaggatcagcaca	236	(AG)13
							R	agactctctctctctctc
						76A16_F	F	tcgtgataaacacccaga	209	Irregular repetition of "G" and "A"
							R	agagcgtactcatccct
						119G4_F	F	tcctccatgttgcaca	208	Irregular repetition of "T", "A" and "G"
							R	ccttcaatacagctcca
						119G4_R	F	tgagcgacattagacacgag	242	-
							R	cctagcttctcctaacacc
						61J21_R	F	catgtcaaaagctccct	242	(A)5GAT(A)4T(A)5G(A)4
							R	ccaacaacaccatttcg
						111C6_R	F	cgatactgcgagtcacac	413	Irregular repetition of "T" and "A"
							R	cccaggtcatggtgttagg
						62L21_F	F	tggcaaattctggagcttgc	141	Irregular repetition of "A" and "T"
							R	tgaatgcccctccccgagta
						62L21_R	F	gaaatcgccccaccaaag	184	(A)5(GA)2(A)3G(A)9T(GA)3
							R	gttatgtggccttgtccagg
						117E6_F	F	CATTGACCGAGCCATCTTAG	379	-
							R	ttctatcctgagcgagttcc
						117E6_R	F	TGATAGCACCGTCCTTTCG	457	-
							R	cttacgacgaatttgcgacg
						65K12_F	F	tccccatcgatgacatgc	806	(A)15
							R	cgtatggtacaggttcag
						65K12_R	F	gactaggaaagtcagcgt	488	-
							R	gtaatcaacggctaggatgg
						37L6_F	F	atcgttagccacctgactcgcat	269	(A)7G(A)6G(A)5
							R	tagcggttcaaaacgctgct
						37L6_R	F	aggacatttgtgtgcgtt	164	Irregular repetition of "A" and "T"
							R	ttcgttgaaccttggaa
						35O6_F	F	gtggatgtatctcagcagc	247	(AT)7
							R	acaatcacaacagacgtaca
						73L8_F	F	gcctttcacgtgactctg	201	Irregular repetition of "A" and "T"
							R	tcacagcagccacaactt
						25B24_F	F	ctgagcaaatcccaagct	540	-
							R	ctgtcaagaaggtgttgagg
						25B24_R	F	cttcggtttaagacggctct	503	(A)10
							R	agtacttgcctttgcgctc
						9P24_R	F	attgtcgctcaagtcgtc	540	(CT)6
							R	atgtttgacctctcgctg
						67O9_F	F	CTTTGACCTCCTTCATACG	737	Irregular repetition of "A" and "T"
							R	gcatagttgcatccttcac
						67O9_R	F	TCTTGGACTGGATACTGC	686	-
							R	tctcaaactgctggttcc
						69G12_F	F	caactctccgtctgtgga	142	(A)12
							R	gacttgtggtccaagctc
						69G12_R	F	gaaacgcacggctagttg	263	Irregular repetition of "T" and "C"
							R	aaccatatgcctggcaag
						35F15_R	F	cattcagtcccgtttgga	656	-
							R	cttcatcgaccacatggag
						34E24_R	F	TGTGACAAGGGACTTGC	227	-
							R	tccacgatatctgcctg
						52E13_F	F	ctcaactgaagcatgcca	642	-
							R	tctgcaagaagtgctcag
						52E13_R	F	ccgacaaatctcaacgga	194	(GAA)2(GAC)2(GAA)3
							R	ttcaagatggcgctctgt
						19O1_F	F	caactgtacggcttcatc	128	(CTT)7
							R	ttggtggacacagctcttc
						19O1_R	F	tgtgttgagcagcttagc	186	(GTT)2(GTTTT)2
							R	gcatccctctccaagtaat
						33K11_F	F	ATGCAGGACTCAGACTTG	587	-
							R	ttcggattcggacacttc
						33K11_R	F	caccatctggtttagcagc	645	-
							R	gatctcggcacttacagc
						90D3_F	F	ttgttgagcgcgtggata	251	Irregular repetition of "T", "A" and "G"
							R	agcataagcgagtgtgca
						107H3_F	F	CAATTATGGTTGAAACTCTGTG	598	-
							R	CTCTCGCTAATGAACCATT
						107H3_R	F	ACAAGCTCTTTCAGATCCT	757	-
							R	ATTGTAACCCTTATTGACTCCT
						109B9_F	F	gtggcttctccatcacga	266	Irregular repetition of "G" and "A"
							R	catccatgtgccagtcag
						109B9_R	F	gaatctggacgccgtatt	235	(T)16 … (T)9 … (A)10
							R	cgatatggtcaagcgtcaca
						3N11_F	F	aatctggacgccgtattc	230	(T)16
							R	tggtcaagcgtcacaatc
						3N11_R	F	gctgagaatcttccaacg	499	-
							R	caagtgacacaagctgtc
						56D14_F	F	atcacaatgccgcttgaa	230	(T)14
							R	ccgactttgtcgtgaagg
						87A20_F	F	gtcaattcctctttgatggtaac	247	(CT)3CC(CT)4
							R	gtcgagaaaataatcggagc
						87A20_R	F	ctccatgagatgactgca	322	(A)11
							R	attgcttcacaaccggag
						67H7_R	F	ttcggttaggttaaaccggtcg	279	(TTAA) … (TTAA)4
							R	tagctcgggatttaacggagtagc
						44k3_F	F	tcagcatcagccttcat	264	(CCT)3C(T)6
							R	ttgactcgtgtctgagt
						110B8_R	F	tccaagaaagaacgatgc	262	(AT)2G(AT)3(A)3T(A)3
							R	ttcggttcttgggaggag
						48A3_R	F	gaaacaaaacgtcagcgt	272	(TA)4(TCTA)2(TA)3
							R	tggtaaatgagtgggtgatc
						19O6_F	F	actaaacgctaagaacaacc	157	CAAAA(CAAA)2
							R	gtgtctcttgtgatctagaatc
						19O6_R	F	cttgagagcgccaatga	571	-
							R	ctgctctcaacgttcga
						47E4_R	F	ccatgtaattccgggacg	265	(A)11
							R	ttgttttcgccttcgct
						120G3_R	F	tccgtcttcctaggtgagg	256	(T)21 … (GAA)4
							R	ggcaaaacccgtctggat
						48G24_F	F	cgaagattctgtaccatgc	265	(TTTA)4
							R	catcatcatcagtacacataaac
						48G24_R	F	ctcaatggaccacatgca	746	-
							R	ccagtgctgaaccaatgt
						98F12_F	F	acaacactgcagttcct	817	-
							R	cggtatgagtcggctaa
						98F12_R	F	gttaccgagatggcgtat	352	(TTTG)4TTGTTTG
							R	gtttccaagagcgagcaa
						114K2_F	F	atctggaactgccacgt	305	Irregular repetition of "T" and "A"
							R	ggctcattgactaccaagc
						114K2_R	F	gcaagatgcaaccgaact	380	(TTTA)4 … (TGA)4(TA)3
							R	ccgctaaatccagcatg
						75C12_R	F	aaattcggtcaagcacgt	252	(GTT)4 … (GAT)4AT(GAT)2
							R	ctcacagaagacagttcct
						Bin mapped in chromosome C2
						64M7_F	F	gtgatctccgtcttaccga	289	-
							R	gatctcaaacgcaacagc
						64M7_R	F	ctaaccaccaaacgacacac	128	(CT)6
							R	ggttgtttattttcgggtcttc
						Bin mapped in chromosome C6
						106I8_F	F	tcgatgtcacgatgtgacca	644	-
							R	tctcagagctaccagctatcg
						106I8_R	F	TCTACGAAGAGATAGCCTCC	124	-
							R	caaatggagtgggttagagc
